# Supplementary material for: Identification of Immunodominant Responses to the Plasmodium falciparum Antigens PfUIS3, PfLSA1 and PfLSAP2 in Multiple Strains of Mice
Source: PLoS One. 2015 Dec 11;10(12):e0144515. doi: 10.1371/journal.pone.0144515 (PMC4676683; doi:10.1371/journal.pone.0144515)
Supplement: S5 Table — (XLSX) [file pone.0144515.s006.xlsx]

## Sheet: Sheet1
S5 Table
Predicted epitopes within PfUIS3,PfLSA1 and PfLSAP2 using the SYFPEITHI server.
Antigen	MHC	Predicted epitope sequencea	Peptideb	Scorec	Resultd
PfUIS3	H-2d	KLIYYSLIASGAIAS	Peptide 6/7	32	Yes
	H-2d	SLIASGAIASVAAIL	Peptide 7	29	Yes
	H-2d	LCQYICLNASKVNKK	Peptide 2/3	28	No
	H-2b	DSHVNNMEYM	Peptide 18	28	Yes
	H-2b	ASKVNKKGKI	Peptide 3	25	No
	H-2b	KNIKNIDKAI	Peptide 5	24	No
	HLA-A2	LIASGAIASV	Peptide 7	30	Yes
	HLA-A2	YIEPEGINKI	Peptide 13	26	No
	HLA-A2	YMQKFVQGL	Peptide 19	26	No
PfLSA1	H-2d	KKEHGDVLAEDLYGR	Peptide 17/18	27	No
	H-2d	YYIPHQSSL	Peptide 20	27	Yes
	H-2d	RKADTKKNLERKKEH	Peptide 16	24	No
	H-2b	VSQTNFKSLL	Peptide 10	27	No
	H-2b	SGSSNSRNRI	Peptide 4/5	26	No
	H-2b	GQDENRQEDL	Peptide 14	25	No
	HLA-A2	VLAEDLYGRL	Peptide 18	25	No
	HLA-A2	ILVNLLIFHI	Peptide 2	24	No
	HLA-A2	GIYKELEDL	Peptide 33	24	No
PfLSAP2	H-2d	EHKLPFKIFMKKWWK	Peptide 25/26	28	No
	H-2d	KDFYMLFLSNKKEKI	Peptide 6	26	No
	H-2d	GTFFGYIFLSKFMFL	Peptide 7/8	24	No
	H-2b	VYLSNKNKEI	Peptide 13	26	No
	H-2b	ILLSNVSLI	Peptide 10	25	Yes
	H-2b	LFLSNKKEKI	Peptide 6	24	Maybe
	HLA-A2	SISLLLLAL	Peptide 9	27	No
	HLA-A2	LLLALIQNI	Peptide 9	27	No
	HLA-A2	YLIWHYSHSL	Peptide 22	27	No
a Top 3 predicted epitopes. b Peptide the epitope falls in. c Higher score = more likely to be processed/presented. d ELISpot result for that peptide.
