# Supplementary material for: Identification of Immunodominant Responses to the Plasmodium falciparum Antigens PfUIS3, PfLSA1 and PfLSAP2 in Multiple Strains of Mice
Source: PLoS One. 2015 Dec 11;10(12):e0144515. doi: 10.1371/journal.pone.0144515 (PMC4676683; doi:10.1371/journal.pone.0144515)
Supplement: S6 Table — (XLSX) [file pone.0144515.s007.xlsx]

## Sheet: Sheet1
S6 Table
Predicted epitopes within PfUIS3,PfLSA1 and PfLSAP2 using the IEDB MHC Class I server.
Antigen	MHC	Predicted epitope sequencea	Peptideb	Scorec	Resultd
PfUIS3	H-2d	QYICLNASKV	Peptide 2	0.2	No
	H-2d	KYQENKAVMDL	Peptide 21	0.2	Yes
	H-2d	KYLEYRNGEYNI	Peptide 10	0.3	No
	H-2b	DSHVNNMEYM	Peptide 18	0.2	Yes
	H-2b	ISLSKYQENKAVM	Peptide 20	0.2	No
	H-2b	VSIKRYNNF	Peptide 15	0.2	No
	HLA-A2	YQDGAIASTSEFYI	Peptide 12	0.2	No
	HLA-A2	VLFAHIFFI	Peptide 1	0.2	No
	HLA-A2	VLFAHIFFIINI	Peptide 1	0.2	No
PfLSA1	H-2d	FYFILVNLLIFHI	Peptide 1/2	0.2	No
	H-2d	KYIKGQDENRQEDL	Peptide 14	0.2	No
	H-2d	YYIPHQSSL	Peptide 20	0.3	Yes
	H-2b	ISFYFILVNL	Peptide 1	0.15	No
	H-2b	SFYFILVNLL	Peptide 1	0.15	No
	H-2b	ISFYFILV	Peptide 1	0.2	No
	HLA-A2	YISFYFILV	Peptide 1	0.3	No
	HLA-A2	FQDEENIGI	Peptide 32	0.3	No
	HLA-A2	FQDEENIGIYKEL	Peptide 32/33	0.3	No
PfLSAP2	H-2d	VPCKDFYM	Peptide 5	0.1	No
	H-2d	KFNKMKSSL	Peptide 23	0.2	Maybe
	H-2d	KFNKMKSSLWSI	Peptide 24	0.2	No
	H-2b	ALIQNILLSNVSLI	Peptide 9/10	0.2	Yes
	H-2b	FGYIFLSKFMKL	Peptide 8	0.2	No
	H-2b	ISLLLLAL	Peptide 8/9	0.3	No
	HLA-A2	FTMETFIKCKISL	Peptide 32	0.2	No
	HLA-A2	ALIQNILLSNV	Peptide 9	0.25	No
	HLA-A2	LLLALIQNILLSNV	Peptide 9	0.3	No
a Top 3 predicted epitopes. b Peptide the epitope falls in. c Lower score = high affinity. d ELISpot result for that peptide.
