# Supplementary material for: Identification of Immunodominant Responses to the Plasmodium falciparum Antigens PfUIS3, PfLSA1 and PfLSAP2 in Multiple Strains of Mice
Source: PLoS One. 2015 Dec 11;10(12):e0144515. doi: 10.1371/journal.pone.0144515 (PMC4676683; doi:10.1371/journal.pone.0144515)
Supplement: S7 Table — (XLSX) [file pone.0144515.s008.xlsx]

## Sheet: Sheet1
S7 Table
Predicted epitopes within PfUIS3,PfLSA1 and PfLSAP2 using the IEDB MHC Class II server.
Antigen	MHC	Predicted epitope sequencea	Peptideb	Scorec	Resultd
PfUIS3	H-2d	YYSLIASGAIASVAA	Peptide 7	1.24	Yes
	H-2d	YSLIASGAIASVAAI	Peptide	1.7	Yes
	H-2d	IYYSLIASGAIASVA	Peptide 7	1.9	Yes
	H-2b	IYYSLIASGAIASVA	Peptide 7	0.9	Yes
	H-2b	YYSLIASGAIASVAA	Peptide 7	0.91	Yes
	H-2b	YSLIASGAIASVAAI	Peptide 7	0.97	Yes
PfLSA1	H-2d	EDLYGRLEIPAIELP	Peptide 18	4.18	No
	H-2d	DLYGRLEIPAIELPS	Peptide 18/19	5.04	No
	H-2d	AEDLYGRLEIPAIEL	Peptide 18	6.28	No
	H-2b	NERGYYIPHQSSLPQ	Peptide 20	6.75	No
	H-2b	ERGYYIPHQSSLPQD	Peptide 20	7.07	No
	H-2b	RGYYIPHQSSLPQDN	Peptide 20	7.07	No
PfLSAP2	H-2d	SKFMKLSISLLLLAL	Peptide 8/9	1.12	No
	H-2d	LSKFMKLSISLLLLA	Peptide 8	1.45	No
	H-2d	KFMKLSISLLLLALI	Peptide 8/9	2.46	No
	H-2b	MYLIWHYSHSLLRDK	Peptide 22/23	10.6	Maybe
	H-2b	DMYLIWHYSKSLLRD	Peptide 22	10.95	Maybe
	H-2b	KDMYLIWHYSHSLLR	Peptide 22	11.16	Maybe
a Top 3 predicted epitopes. b Peptide the epitope falls in. c Lower score = high affinity. d ELISpot result for that peptide.
